# Supplementary material for: Using biomarker signature patterns for an mRNA molecular diagnostic of mouse embryonic stem cell differentiation state
Source: BMC Genomics. 2007 Jul 3;8:210. doi: 10.1186/1471-2164-8-210 (PMC1931595; doi:10.1186/1471-2164-8-210)
Supplement: Additional file 1 — Stemness genes (Gstemness). The complete list of genes identifed to be significantly differentially expressed between ES cells and differentiating counterparts. [file 1471-2164-8-210-S1.xls]

## Sheet: Supplementary I
Probe	Gene info			in285stemnessgenespublishedinSCIENCE?	compartmentalization	Soluble, non-secreted protein (nucleus)	Multipass membrane protein	Secreted protein (Secreted protein)	Type I membrane protein (Type I membrane protein )	Type II membrane protein (Type I membrane protein )
100928_at	fibulin 2 (GID=Fbln2) - mef	X75285	X75285:Fibulin 2 /cds=(50,3715) /gb=X75285 /gi=437046 /ug=Mm.6120 /len=4377	UN	Secreted protein (extracellular region)	0	0	1	0	0
101464_at	tissue inhibitor of metalloproteinase 1 (GID=Timp1) - mef	V00755	V00755:Interferon beta, fibroblast /cds=(0,118) /gb=V00755 /gi=51554 /ug=Mm.8245 /len=222	[]	Secreted protein (Secreted protein)	0	0	1	0	0
101571_g_at	insulin-like growth factor binding protein 4 (GID=Igfbp4) - mef	X76066	X76066:M.musculus gene for insulin like growth factor binding protein 4 /cds=(0,764) /gb=X76066 /gi=416032 /ug=Mm.89842 /len=765	[]	Secreted protein (extracellular space)	0	0	1	0	0
104647_at	prostaglandin-endoperoxide synthase 2 (GID=Ptgs2) - mef	M88242	M88242:Mouse glucocortoid-regulated inflammatory prostaglandin G/H synthase (griPGHS) mRNA, complete cds /cds=(100,1914) /gb=M88242 /gi=193637 /ug=Mm.3137 /len=4152	[]	Secreted protein (cytoplasm; extracellular space; extracellular space; cytoplasm; nucleus; membrane)	0	0	1	0	0
160469_at	thrombospondin 1 (GID=Thbs1) - mef	M62470	M62470:Thrombospondin 1 /cds=(0,3512) /gb=M62470 /gi=511868 /ug=Mm.4159 /len=3513 /NOTE=replacement for probe set(s) 99155_at on MG-U74A	[]	Secreted protein (extracellular space)	0	0	1	0	0
94147_at	serine (or cysteine) peptidase inhibitor, clade E, member 1 (GID=Serpine1) - mef	M33960	M33960:Mouse plasminogen activator inhibitor (PAI-1) mRNA, complete cds /cds=(131,1339) /gb=M33960 /gi=200219 /ug=Mm.1263 /len=2999	[]	Secreted protein (extracellular space)	0	0	1	0	0
94222_at	insulin-like growth factor binding protein 4 (GID=Igfbp4) - mef	AI838737	AI838737:UI-M-AO0-acf-d-01-0-UI.s1 Mus musculus cDNA, 3' end /clone=UI-M-AO0-acf-d-01-0-UI /clone_end=3' /gb=AI838737 /gi=5472950 /ug=Mm.22248 /len=399	[]	Secreted protein (extracellular space)	0	0	1	0	0
94238_at	protease, serine, 23 - mef	AW228316	AW228316:up21f09.y1 Mus musculus cDNA, 5' end /clone=IMAGE-2655017 /clone_end=5' /gb=AW228316 /gi=6557612 /ug=Mm.22345 /len=193	UN	Secreted protein (extracellular space)	0	0	1	0	0
96049_at	biglycan (GID=Bgn) - mef	X53928	X53928:M.musculus mRNA for PGI (biglycan) /cds=(234,1343) /gb=X53928 /gi=53666 /ug=Mm.2608 /len=1964	[]	Secreted protein (extracellular space)	0	0	1	0	0
97519_at	secreted phosphoprotein 1 (GID=Spp1) (Oct4/Nanog-target) - mef	X13986	X13986:Mouse mRNA for minopontin /cds=(15,899) /gb=X13986 /gi=53755 /ug=Mm.321 /len=1328	[]	Secreted protein (Golgi; Motile Structures; Golgi; extracellular space; extracellular matrix (sensu Metazoa); extracellular space)	0	0	1	0	0
98817_at	follistatin (GID=Fst) - mef	Z29532	Z29532:M.musculus mRNA for follistatin /cds=(0,1031) /gb=Z29532 /gi=488368 /ug=Mm.4913 /len=1123	UN	Secreted protein (extracellular space)	0	0	1	0	0
103046_at	carbonic anhydrase 4 (GID=Car4)	U37091	U37091:Mus musculus carbonic anhydrase IV gene, complete cds /cds=(44,961) /gb=U37091 /gi=1326079 /ug=Mm.1641 /len=1201	[]	Secreted protein (extracellular space; membrane; extracellular space)	0	0	1	0	0
92476_at	growth differentiation factor 3 (GID=Gdf3)	L06443	L06443:Growth differentiation factor 3 /cds=(121,1221) /gb=L06443 /gi=293346 /ug=Mm.4213 /len=1280	Y	Secreted protein	0	0	1	0	0
93953_at	protease, serine, 12 neurotrypsin (motopsin) (GID=Prss12)	D89871	D89871:Mus musculus mRNA for serine protease, complete cds /cds=(244,2529) /gb=D89871 /gi=2696702 /ug=Mm.9431 /len=2614	[]	Secreted protein (extracellular space; membrane; extracellular space)	0	0	1	0	0
96047_at	retinol binding protein 4, plasma (GID=Rbp4)	U63146	U63146:Mus musculus retinol binding protein (RBP) mRNA, complete cds /cds=(0,605) /gb=U63146 /gi=1515449 /ug=Mm.2605 /len=606	[]	Secreted protein (extracellular space)	0	0	1	0	0
96094_at	apolipoprotein A-I (GID=Apoa1)	U79573	U79573:Mus musculus apolipoprotein A-I gene, complete cds /cds=(0,791) /gb=U79573 /gi=2145136 /ug=Mm.26743 /len=792	UN	Secreted protein (extracellular space)	0	0	1	0	0
96630_at	serine peptidase inhibitor, Kazal type 3 (GID=Spink3)	X06342	X06342:Mouse mRNA for prostatic secretory glycoprotein (p12) homologous to secretory protease inhibitor /cds=(45,287) /gb=X06342 /gi=53686 /ug=Mm.272 /len=369	[]	Secreted protein (extracellular space)	0	0	1	0	0
97742_s_at	fibroblast growth factor 8 (GID=Fgf8) (Polycomb-target)	D12483	D12483:Fibroblast growth factor 8 /cds=(199,1005) /gb=D12483 /gi=220326 /ug=Mm.4012 /len=1178	UN	Secreted protein (extracellular space)	0	0	1	0	0
98320_at	cytochrome P450, family 26, subfamily a, polypeptide 1 (GID=Cyp26a1) (Polycomb-target)	Y12657	Y12657:Cytochrome P450, 26, retinoic acid /cds=(56,1549) /gb=Y12657 /gi=2765213 /ug=Mm.42230 /len=1756	[]	Secreted protein (membrane; endoplasmic reticulum; extracellular space)	0	0	1	0	0
98826_at	fibroblast growth factor 4 (GID=Fgf4) (Oct4/Nanog-target)	X14849	X14849:Fibroblast growth factor 4 /cds=(117,725) /gb=X14849 /gi=52791 /ug=Mm.4956 /len=3027	[]	Secreted protein (extracellular space)	0	0	1	0	0
98845_at	fibroblast growth factor 5 (GID=Fgf5) (Oct4/Nanog-target) (Polycomb-target)	M37823	M37823:Fibroblast growth factor 5 /cds=(50,166) /gb=M37823 /gi=193281 /ug=Mm.5055 /len=512	[]	Secreted protein (extracellular space)	0	0	1	0	0
94432_at	beta galactoside alpha 2,6 sialyltransferase 1 (GID=St6gal1) - mef	AI117157	AI117157:vz69d09.r1 Mus musculus cDNA, 5' end /clone=IMAGE-1331729 /clone_end=5' /gb=AI117157 /gi=3517481 /ug=Mm.26491 /len=363	[]	Type II membrane protein (Golgi Apparatus, Golgi Trans Cisterna, Lysosomes)	0	0	0	0	1
102852_at	cadherin 2 (GID=Cdh2) (Oct4/Nanog-target) (Polycomb-target) - mef	M31131	M31131:Cadherin 2 /cds=(332,3052) /gb=M31131 /gi=192327 /ug=Mm.14897 /len=4321	[]	Type I membrane protein (Plasma Membrane, Basolateral Plasma Membrane)	0	0	0	1	0
92773_at	neuropilin 1 (GID=Nrp1) (Polycomb-target) - mef	AF079528	AF079528:Mus musculus IER5 (Ier5) gene, complete cds /cds=(0,926) /gb=AF079528 /gi=3386543 /ug=Mm.12246 /len=927	[]	Type I membrane protein (plasma Membrane)	0	0	0	1	0
97426_at	epithelial membrane protein 1 (GID=Emp1) - mef	X98471	X98471:Epithelial membrane protein 1 /cds=(0,482) /gb=X98471 /gi=1580765 /ug=Mm.30024 /len=483	[]	Multipass membrane protein	0	1	0	0	0
103402_at	transmembrane 7 superfamily member 3 (GID=Tm7sf3) - mef	AI848522	AI848522:UI-M-AP1-agf-e-06-0-UI.s2 Mus musculus cDNA, 3' end /clone=UI-M-AP1-agf-e-06-0-UI /clone_end=3' /gb=AI848522 /gi=5492428 /ug=Mm.18761 /len=425	UN	Multipass membrane protein	0	1	0	0	0
98079_at	carbonic anhydrase 14 (GID=Car14) non-mef	AB005450	AB005450:Mus musculus mRNA for CA XIV, complete cds /cds=(265,1278) /gb=AB005450 /gi=5030907 /ug=Mm.34556 /len=1624	[]	Type I membrane protein (Plasma Membrane)	0	0	0	1	0
100523_r_at	WW domain binding protein 5 (GID=Wbp5) - non mef	U92454	U92454:Mus musculus WW domain binding protein 5 mRNA, partial cds /cds=(0,185) /gb=U92454 /gi=1914850 /ug=Mm.512 /len=647	[]	Multipass membrane protein	0	1	0	0	0
101588_at	solute carrier family 16 (monocarboxylic acid transporters), member 1 (GID=Slc16a1) - non mef	AF058055	AF058055:Mus musculus monocarboxylate transporter 1 (mMCT1) mRNA, complete cds /cds=(189,1670) /gb=AF058055 /gi=3047399 /ug=Mm.9086 /len=3184	[]	Multipass membrane protein (Plasma Membrane, Apical Plasma Membrane)	0	1	0	0	0
102764_at	tumor rejection antigen P1A (GID=Trap1a) - non mef	M36387	M36387:Tumor rejection antigen P1A /cds=(271,945) /gb=M36387 /gi=202143 /ug=Mm.1297 /len=1174	Y	Type II membrane protein (nucleus; integral to membrane)	0	0	0	0	1
103070_at	protein tyrosine phosphatase, non-receptor type substrate 1 (GID=Ptpns1) (Oct4/Nanog-target) - mef	AB018194	AB018194:Mus musculus mRNA for BIT, complete cds /cds=(10,1539) /gb=AB018194 /gi=4586951 /ug=Mm.1682 /len=1560	[]	Type I membrane protein (extracellular space; integral to plasma membrane)	0	0	0	1	0
103974_at	transmembrane protease, serine 2 (GID=Tmprss2) - non mef	AI005782	AI005782:ua82g08.r1 Mus musculus cDNA, 5' end /clone=IMAGE-1364030 /clone_end=5' /gb=AI005782 /gi=3215292 /ug=Mm.25743 /len=359	[]	Type II membrane protein	0	0	0	0	1
104265_at	kinase insert domain protein receptor (GID=Kdr)- non-mef	X70842	X70842:Kinase insert domain protein receptor /cds=(285,4388) /gb=X70842 /gi=57923 /ug=Mm.285 /len=5470	[]	Multipass membrane protein	0	1	0	0	0
104584_f_at	crumbs homolog 3 (Drosophila) (GID=Crb3) - non mef	AI845823	AI845823:UI-M-AO1-aeg-b-11-0-UI.s1 Mus musculus cDNA, 3' end /clone=UI-M-AO1-aeg-b-11-0-UI /clone_end=3' /gb=AI845823 /gi=5489729 /ug=Mm.23982 /len=364	[]	Type I membrane protein (Type I membrane protein )	0	0	0	1	0
104672_at	frizzled-related protein (GID=Frzb) (Polycomb-target) - non mef	U68058	U68058:Secreted frizzled-related sequence protein 3 /cds=(12,983) /gb=U68058 /gi=1688096 /ug=Mm.3246 /len=2176	[]	Type I membrane protein (extracellular space)	0	0	0	1	0
160158_at	glypican 3 (GID=Gpc3) (Oct4/Nanog-target) - non mef	AI843313	AI843313:UI-M-AO1-aei-g-11-0-UI.s1 Mus musculus cDNA, 3' end /clone=UI-M-AO1-aei-g-11-0-UI /clone_end=3' /gb=AI843313 /gi=5477526 /ug=Mm.22515 /len=318 /NOTE=replacement for probe set(s) 94280_at on MG-U74A	[]	Type I membrane protein (extracellular space; integral to plasma membrane)	0	0	0	1	0
160670_at	tumor necrosis factor receptor superfamily, member 19 (GID=Tnfrsf19) (Oct4/Nanog-target) - non mef	AW122863	AW122863:UI-M-BH2.1-apa-a-01-0-UI.s1 Mus musculus cDNA, 3' end /clone=UI-M-BH2.1-apa-a-01-0-UI /clone_end=3' /gb=AW122863 /gi=6098393 /ug=Mm.21526 /len=302 /NOTE=replacement for probe set(s) 104054_at on MG-U74A	UN	Type I membrane protein (extracellular space)	0	0	0	1	0
160706_at	RIKEN cDNA 3110004L20 gene (GID=3110004L20Rik) - non mef	AW123347	AW123347:UI-M-BH2.1-apf-d-09-0-UI.s1 Mus musculus cDNA, 3' end /clone=UI-M-BH2.1-apf-d-09-0-UI /clone_end=3' /gb=AW123347 /gi=6098877 /ug=Mm.23932 /len=423 /NOTE=replacement for probe set(s) 104575_at on MG-U74A	UN	Multipass membrane protein	0	1	0	0	0
92607_at	mesoderm specific transcript (GID=Mest) - non mef	AF017994	AF017994:Mus musculus Peg1/MEST protein (Peg1/MEST) gene, partial cds /cds=(247,427) /gb=AF017994 /gi=2570405 /ug=Mm.1089 /len=428	[]	Type II membrane protein (extracellular space)	0	0	0	0	1
93605_r_at	immunoglobulin superfamily, member 4A (GID=Igsf4a) (Oct4/Nanog-target) - non mef	AF061260	AF061260:Mus musculus immunosuperfamily protein Bl2 mRNA, complete cds /cds=(308,1195) /gb=AF061260 /gi=3779241 /ug=Mm.20921 /len=1861	UN	Multipass membrane protein (Golgi Apparatus)	0	1	0	0	0
95661_at	CD9 antigen (GID=Cd9) (Oct4/Nanog-target) - non mef	L08115	L08115:CD9 antigen /cds=(54,734) /gb=L08115 /gi=388911 /ug=Mm.2956 /len=1130	[]	Multipass membrane protein	0	1	0	0	0
95733_at	solute carrier family 29 (nucleoside transporters), member 1 (GID=Slc29a1) - non mef	AI838274	AI838274:UI-M-AO0-aby-a-05-0-UI.s1 Mus musculus cDNA, 3' end /clone=UI-M-AO0-aby-a-05-0-UI /clone_end=3' /gb=AI838274 /gi=5472487 /ug=Mm.29744 /len=324	[]	Multipass membrane protein	0	1	0	0	0
97442_at	solute carrier family 39 (metal ion transporter), member 8 (GID=Slc39a8) - non mef	AW124340	AW124340:UI-M-BH2.1-apq-f-11-0-UI.s1 Mus musculus cDNA, 3' end /clone=UI-M-BH2.1-apq-f-11-0-UI /clone_end=3' /gb=AW124340 /gi=6099870 /ug=Mm.30239 /len=224	[]	Multipass membrane protein (extracellular space)	0	1	0	0	0
97520_s_at	neuronatin (GID=Nnat) - non mef	X83569	X83569:Neuronatin /cds=(66,230) /gb=X83569 /gi=619499 /ug=Mm.3210 /len=1102	[]	Type II membrane protein	0	0	0	0	1
99444_at	receptor (calcitonin) activity modifying protein 2 (GID=Ramp2) - non mef	AJ250490	AJ250490:Mus musculus mRNA for receptor activity modifying protein 2 (Ramp2 gene) /cds=(30,599) /gb=AJ250490 /gi=6119626 /ug=Mm.40358 /len=808	[]	Multipass membrane protein (extracellular space/cytoplasm)	0	1	0	0	0
99561_f_at	claudin 7 (GID=Cldn7) - non mef	AF087825	AF087825:Mus musculus claudin-7 mRNA, complete cds /cds=(0,635) /gb=AF087825 /gi=4191357 /ug=Mm.42189 /len=636	UN	Multipass membrane protein (extracellular space; tight junction; extracellular space; tight junction; membrane)	0	1	0	0	0
93038_f_at	annexin A1 (GID=Anxa1)	M69260	M69260:Lipocortin 1 /cds=(14,1054) /gb=M69260 /gi=198844 /ug=Mm.14860 /len=1340	[]	Soluble, non-secreted protein (Plasma Membrane, Cytoplasm)	1	0	0	0	0
103342_at	embryonic ectoderm development (GID=Eed) (Oct4/Nanog-target)	U78103	U78103:Embryonic ectoderm development /cds=(453,1778) /gb=U78103 /gi=1710987 /ug=Mm.18203 /len=2040	Y	Soluble, non-secreted protein (nucleus; pronucleus; pronucleus)	1	0	0	0	0
102956_at	homeo box, msh-like 2 (GID=Msx2) (Oct4/Nanog-target) (Polycomb-target)	X59252	X59252:Homeo box, msh-like 2 /cds=(363,1169) /gb=X59252 /gi=57887 /ug=Mm.1763 /len=1453	UN	Soluble, non-secreted protein (nucleus; mitochondrial inner membrane; nucleus)	1	0	0	0	0
103990_at	FBJ osteosarcoma oncogene B (GID=Fosb) (Oct4/Nanog-target)	X14897	X14897:FBJ osteosarcoma oncogene B /cds=(1201,2217) /gb=X14897 /gi=50991 /ug=Mm.26091 /len=4145	[]	Soluble, non-secreted protein (nucleus; intracellular)	1	0	0	0	0
93141_at	nuclear receptor subfamily 0, group B, member 1 (GID=Nr0b1) (Oct4/Nanog-target)	U41568	U41568:Adrenal hypoplasia, congenital homolog (human) /cds=(25,1443) /gb=U41568 /gi=1345126 /ug=Mm.5180 /len=1818	Y	Soluble, non-secreted protein (nucleus; cytoplasm; cytoplasm; nucleus)	1	0	0	0	0
92857_at	ribosomal protein L22 (GID=Rpl22)	AI853960	AI853960:UI-M-BH0-aiv-d-02-0-UI.s1 Mus musculus cDNA, 3' end /clone=UI-M-BH0-aiv-d-02-0-UI /clone_end=3' /gb=AI853960 /gi=5497866 /ug=Mm.13917 /len=388	[]	Soluble, non-secreted protein (Nucleus, Nucleolus)	1	0	0	0	0
100009_r_at	SRY-box containing gene 2 (GID=Sox2) (Oct4/Nanog-target) (Polycomb-target)	X94127	X94127:SRY-box containing gene 2 /cds=(0,959) /gb=X94127 /gi=1209429 /ug=Mm.4541 /len=960	[]	Soluble, non-secreted protein (nucleus)	1	0	0	0	0
101902_at	recombining binding protein suppressor of hairless (Drosophila) (GID=Rbpsuh) (Oct4/Nanog-target)	X17459	X17459:Recombining binding protein suppressor of hairless (Drosophila) /cds=(0,1580) /gb=X17459 /gi=52756 /ug=Mm.89726 /len=3986	[]	Soluble, non-secreted protein (nucleus)	1	0	0	0	0
102292_at	growth arrest and DNA-damage-inducible 45 alpha (GID=Gadd45a)	U00937	U00937:Mus musculus GADD45 protein (gadd45) gene, complete cds /cds=(0,497) /gb=U00937 /gi=392933 /ug=Mm.1236 /len=498	[]	Soluble, non-secreted protein (nucleus)	1	0	0	0	0
102344_s_at	transcription elongation factor A (SII), 3 (GID=Tcea3)	AI132239	AI132239:ue32f08.x1 Mus musculus cDNA, 3' end /clone=IMAGE-1482087 /clone_end=3' /gb=AI132239 /gi=3602255 /ug=Mm.112 /len=738	[]	Soluble, non-secreted protein (nucleus)	1	0	0	0	0
103532_at	eomesodermin homolog (Xenopus laevis) (GID=Eomes) (Oct4/Nanog-target) (Polycomb-target)	AW120579	AW120579:UI-M-BH1-ana-h-04-0-UI.s2 Mus musculus cDNA, 3' end /clone=UI-M-BH1-ana-h-04-0-UI /clone_end=3' /gb=AW120579 /gi=6095912 /ug=Mm.23288 /len=491	[]	Soluble, non-secreted protein (nucleus)	1	0	0	0	0
92275_at	transcription factor AP-2, gamma (GID=Tcfap2c) (Oct4/Nanog-target)	X94694	X94694:Transcription factor AP-2, gamma /cds=(221,1570) /gb=X94694 /gi=1154872 /ug=Mm.3629 /len=2804	[]	Soluble, non-secreted protein (nucleus)	1	0	0	0	0
92766_at	heart and neural crest derivatives expressed transcript 1 (GID=Hand1) (Polycomb-target)	U21226	U21226:Heart and neural crest derivatives expressed transcript 1 /cds=(361,1011) /gb=U21226 /gi=808039 /ug=Mm.4746 /len=1898	[]	Soluble, non-secreted protein (nucleus)	1	0	0	0	0
93528_s_at	Kruppel-like factor 9 (GID=Klf9)	AI848050	AI848050:UI-M-AH1-agp-g-10-0-UI.s1 Mus musculus cDNA, 3' end /clone=UI-M-AH1-agp-g-10-0-UI /clone_end=3' /gb=AI848050 /gi=5491956 /ug=Mm.19788 /len=377	[]	Soluble, non-secreted protein (nucleus)	1	0	0	0	0
93880_at	eomesodermin homolog (Xenopus laevis) (GID=Eomes) (Oct4/Nanog-target) (Polycomb-target)	AB031037	AB031037:Mus musculus mRNA for Tbr2, complete cds /cds=(443,2509) /gb=AB031037 /gi=5738949 /ug=Mm.88740 /len=2883	[]	Soluble, non-secreted protein (nucleus)	1	0	0	0	0
94200_at	gastrulation brain homeobox 2 (GID=Gbx2) (Oct4/Nanog-target) (Polycomb-target)	Z48800	Z48800:Gastrulation brain homeobox 2 /cds=(421,1467) /gb=Z48800 /gi=755766 /ug=Mm.1306 /len=2126	Y	Soluble, non-secreted protein (nucleus)	1	0	0	0	0
95400_i_at	H1 histone family, member 0 (GID=H1f0)	M29260	M29260:Mouse histone 1-0 gene, 5' end, and promoter region /cds=(266,268) /gb=M29260 /gi=193849 /ug=Mm.24350 /len=269	[]	Soluble, non-secreted protein (nucleus)	1	0	0	0	0
97937_at	Kruppel-like factor 5 (GID=Klf5) (Oct4/Nanog-target)	AA611766	AA611766:vo85f08.r1 Mus musculus cDNA, 5' end /clone=IMAGE-1065927 /clone_end=5' /gb=AA611766 /gi=2461801 /ug=Mm.30262 /len=181	Y	Soluble, non-secreted protein (nucleus)	1	0	0	0	0
99051_at	S100 calcium binding protein A4 (GID=S100a4)	M36579	M36579:S100 calcium-binding protein A4 /cds=(0,164) /gb=M36579 /gi=199816 /ug=Mm.3925 /len=302	[]	Soluble, non-secreted protein (nucleus)	1	0	0	0	0
99622_at	Kruppel-like factor 4 (gut) (GID=Klf4) (Oct4/Nanog-target)	U20344	U20344:Gut enriched Kruppel-like factor /cds=(310,1761) /gb=U20344 /gi=912487 /ug=Mm.4325 /len=2756	[]	Soluble, non-secreted protein (nucleus)	1	0	0	0	0
102239_at	B-cell leukemia/lymphoma 3 (GID=Bcl3)	M90397	M90397:B-cell leukemia/lymphoma 3 /cds=UNKNOWN /gb=M90397 /gi=192146 /ug=Mm.1068 /len=1746	UN	Soluble, non-secreted protein (nucleus)	1	0	0	0	0
93950_at	forkhead box A2 (GID=Foxa2)	L10409	L10409:Mouse fork head related protein (HNF-3beta) mRNA, complete cds /cds=(12,1391) /gb=L10409 /gi=404763 /ug=Mm.938 /len=1988	UN	Soluble, non-secreted protein (nucleus)	1	0	0	0	0
96580_at	pre B-cell leukemia transcription factor 3 (GID=Pbx3) (Oct4/Nanog-target)	AF020199	AF020199:Mus musculus transcription factor PBX3a (PBX3) mRNA, complete cds /cds=(116,1420) /gb=AF020199 /gi=2432014 /ug=Mm.30311 /len=2393	UN	Soluble, non-secreted protein (nucleus)	1	0	0	0	0
98815_at	even skipped homeotic gene 1 homolog (GID=Evx1) (Polycomb-target)	X54239	X54239:Even skipped homeotic gene 1 homolog /cds=(348,1598) /gb=X54239 /gi=50875 /ug=Mm.4910 /len=2886	UN	Soluble, non-secreted protein (nucleus)	1	0	0	0	0
95531_at	angiomotin (GID=Amot)	AI854771	AI854771:UI-M-BH0-aka-c-10-0-UI.s1 Mus musculus cDNA, 3' end /clone=UI-M-BH0-aka-c-10-0-UI /clone_end=3' /gb=AI854771 /gi=5498677 /ug=Mm.27633 /len=519	[]	Soluble, non-secreted protein (external side of plasma membrane)	1	0	0	0	0
93691_s_at	growth factor receptor bound protein 10 (GID=Grb10) (Oct4/Nanog-target)	U18996	U18996:Growth factor receptor bound protein 10 /cds=(0,1865) /gb=U18996 /gi=841209 /ug=Mm.8432 /len=1866	[]	Soluble, non-secreted protein (cytosol)	1	0	0	0	0
102012_at	src family associated phosphoprotein 2 (GID=Scap2) (Oct4/Nanog-target)	AB014485	AB014485:Mus musculus mRNA for RA70, complete cds /cds=(65,1141) /gb=AB014485 /gi=4730810 /ug=Mm.10019 /len=1554	UN	Soluble, non-secreted protein (cytoplasm; plasma membrane; cytoplasm)	1	0	0	0	0
160714_at	growth factor receptor bound protein 2-associated protein 1 (GID=Gab1) (Oct4/Nanog-target) (Polycomb-target)	AI046826	AI046826:uh55b05.r1 Mus musculus cDNA, 5' end /clone=IMAGE-1749297 /clone_end=5' /gb=AI046826 /gi=3295113 /ug=Mm.24573 /len=405 /NOTE=replacement for probe set(s) 104724_at on MG-U74A	Y	Soluble, non-secreted protein (cytoplasm)	1	0	0	0	0
92996_at	SRY-box containing gene 17 (GID=Sox17)	D49473	D49473:SRY-box containing gene 17 /cds=(642,1517) /gb=D49473 /gi=1487865 /ug=Mm.5080 /len=1984	[]	Soluble, non-secreted protein	1	0	0	0	0
100597_at	glycogenin 1 (GID=Gyg1)	AW049730	AW049730:UI-M-BH1-ani-g-03-0-UI.s1 Mus musculus cDNA, 3' end /clone=UI-M-BH1-ani-g-03-0-UI /clone_end=3' /gb=AW049730 /gi=5910259 /ug=Mm.6375 /len=348	[]	Soluble, non-secreted protein	1	0	0	0	0
101451_at	paternally expressed 3 (GID=Peg3)	AF038939	AF038939:Mus musculus zinc finger protein (Peg3) mRNA, complete cds /cds=(13,4728) /gb=AF038939 /gi=2791677 /ug=Mm.7952 /len=5560	[]	Soluble, non-secreted protein	1	0	0	0	0
102788_s_at	paired-like homeodomain transcription factor 2 (GID=Pitx2)	U70132	U70132:Paired-like homeodomain transcription factor 2 /cds=(0,769) /gb=U70132 /gi=1737172 /ug=Mm.1385 /len=1285	Y	Soluble, non-secreted protein	1	0	0	0	0
103761_at	transcription factor CP2-like 1 (GID=Tcfcp2l1) (Oct4/Nanog-target)	AA734817	AA734817:vp38c07.r1 Mus musculus cDNA, 5' end /clone=IMAGE-1078956 /clone_end=5' /gb=AA734817 /gi=2756484 /ug=Mm.24621 /len=440	Y	Soluble, non-secreted protein	1	0	0	0	0
104639_i_at	RIKEN cDNA 4930553M18 gene (GID=4930553M18Rik)	AI464596	AI464596:mz66c12.y1 Mus musculus cDNA, 5' end /clone=IMAGE-718390 /clone_end=5' /gb=AI464596 /gi=4318626 /ug=Mm.31114 /len=339	[]	Soluble, non-secreted protein	1	0	0	0	0
160544_at	fatty acid binding protein 5, epidermal (GID=Fabp5)	AJ223066	AJ223066:Keratinocyte lipid binding protein /cds=(34,441) /gb=AJ223066 /gi=3183984 /ug=Mm.741 /len=932 /NOTE=replacement for probe set(s) 101098_at on MG-U74A	[]	Soluble, non-secreted protein	1	0	0	0	0
160684_at	RIKEN cDNA 8430410A17 gene (GID=8430410A17Rik)	AA930519	AA930519:vo45f01.r1 Mus musculus cDNA, 5' end /clone=IMAGE-1052857 /clone_end=5' /gb=AA930519 /gi=3080009 /ug=Mm.22317 /len=253 /NOTE=replacement for probe set(s) 104295_at on MG-U74A	Y	Soluble, non-secreted protein	1	0	0	0	0
161072_at	Nanog homeobox (GID=Nanog) (Oct4/Nanog-target)	AV352144	AV352144:AV352144 Mus musculus cDNA, 3' end /clone=7030402G19 /clone_end=3' /gb=AV352144 /gi=6393201 /ug=Mm.6047 /len=270 /NOTE=replacement for probe set(s) 93247_at on MG-U74A	Y	Soluble, non-secreted protein	1	0	0	0	0
92258_at	developmental pluripotency associated 4 (GID=Dppa4)	AA793993	AA793993:vr40h03.s1 Mus musculus cDNA, 5' end /clone=IMAGE-1123157 /clone_end=5' /gb=AA793993 /gi=2856948 /ug=Mm.35597 /len=267	Y	Soluble, non-secreted protein	1	0	0	0	0
92770_at	S100 calcium binding protein A6 (calcyclin) (GID=S100a6)	X66449	X66449:Calcyclin /cds=(159,428) /gb=X66449 /gi=50271 /ug=Mm.1221 /len=551	[]	Soluble, non-secreted protein	1	0	0	0	0
92997_g_at	SRY-box containing gene 17 (GID=Sox17)	D49473	D49473:SRY-box containing gene 17 /cds=(642,1517) /gb=D49473 /gi=1487865 /ug=Mm.5080 /len=1984	[]	Soluble, non-secreted protein	1	0	0	0	0
93143_at	RIKEN cDNA 1190005I06 gene (GID=1190005I06Rik) (Oct4/Nanog-target)	AI844196	AI844196:UI-M-AL1-ahk-b-11-0-UI.s1 Mus musculus cDNA, 3' end /clone=UI-M-AL1-ahk-b-11-0-UI /clone_end=3' /gb=AI844196 /gi=5488102 /ug=Mm.5185 /len=351	[]	Soluble, non-secreted protein	1	0	0	0	0
93514_at	myosin, light polypeptide 3 (GID=Myl3)	X12972	X12972:Murine MLC1V gene for myosin alkali light chain (exon 1) (ventricular/slow muscle isoform) /cds=(67,202) /gb=X12972 /gi=53143 /ug=Mm.19367 /len=203	[]	Soluble, non-secreted protein	1	0	0	0	0
94561_at	cyclin I (GID=Ccni)	AF005886	AF005886:Mus musculus cyclin I mRNA, complete cds /cds=(286,1419) /gb=AF005886 /gi=4101686 /ug=Mm.22711 /len=1548	[]	Soluble, non-secreted protein	1	0	0	0	0
94820_r_at	helicase (DNA) B (GID=Helb)	AI447783	AI447783:mq84c02.x1 Mus musculus cDNA, 3' end /clone=IMAGE-585410 /clone_end=3' /gb=AI447783 /gi=4306405 /ug=Mm.23936 /len=347	[]	Soluble, non-secreted protein	1	0	0	0	0
95419_at	cyclin-dependent kinase inhibitor 1C (P57) (GID=Cdkn1c)	U22399	U22399:Cyclin-dependent kinase inhibitor 1C (P57) /cds=(137,1144) /gb=U22399 /gi=790249 /ug=Mm.2480 /len=1462	[]	Soluble, non-secreted protein	1	0	0	0	0
95584_at	developmental pluripotency associated 2 (GID=Dppa2)	AA794108	AA794108:vr41g07.s1 Mus musculus cDNA, 5' end /clone=IMAGE-1123260 /clone_end=5' /gb=AA794108 /gi=2857063 /ug=Mm.27857 /len=109	Y	Soluble, non-secreted protein	1	0	0	0	0
95669_g_at	stathmin-like 2 (GID=Stmn2)	AI840972	AI840972:UI-M-AK0-adk-e-04-0-UI.s1 Mus musculus cDNA, 3' end /clone=UI-M-AK0-adk-e-04-0-UI /clone_end=3' /gb=AI840972 /gi=5475185 /ug=Mm.29580 /len=456	[]	Soluble, non-secreted protein	1	0	0	0	0
95670_at	stathmin-like 2 (GID=Stmn2)	AI839868	AI839868:UI-M-AH0-acw-a-05-0-UI.s1 Mus musculus cDNA, 3' end /clone=UI-M-AH0-acw-a-05-0-UI /clone_end=3' /gb=AI839868 /gi=5474081 /ug=Mm.29580 /len=406	[]	Soluble, non-secreted protein	1	0	0	0	0
96162_at	F-box protein 15 (GID=Fbxo15) (Oct4/Nanog-target)	AA683807	AA683807:vr04h07.r1 Mus musculus cDNA, 5' end /clone=IMAGE-1110877 /clone_end=5' /gb=AA683807 /gi=2670393 /ug=Mm.28369 /len=195	[]	Soluble, non-secreted protein	1	0	0	0	0
96940_at	TEA domain family member 2 (GID=Tead2)	Y10026	Y10026:TEA domain family member 2 /cds=(50,1387) /gb=Y10026 /gi=1743338 /ug=Mm.3019 /len=2079	Y	Soluble, non-secreted protein	1	0	0	0	0
97890_at	serum/glucocorticoid regulated kinase (GID=Sgk) (Oct4/Nanog-target)	AW046181	AW046181:UI-M-BH1-akw-d-06-0-UI.s1 Mus musculus cDNA, 3' end /clone=UI-M-BH1-akw-d-06-0-UI /clone_end=3' /gb=AW046181 /gi=5906710 /ug=Mm.28405 /len=376	[]	Soluble, non-secreted protein	1	0	0	0	0
98045_s_at	disabled homolog 2 (Drosophila) (GID=Dab2)	U18869	U18869:Mus musculus mitogen-responsive 96 kDa phosphoprotein p96 mRNA, alternatively spliced p67 mRNA, and alternatively spliced p93 mRNA, complete cds /cds=(216,2516) /gb=U18869 /gi=1176369 /ug=Mm.34248 /len=3347	[]	Soluble, non-secreted protein	1	0	0	0	0
98414_at	zinc finger protein 42 (GID=Zfp42) (Oct4/Nanog-target)	M97812	M97812:Mus musculus Rex-1 gene /cds=(821,1687) /gb=M97812 /gi=200715 /ug=Mm.3396 /len=1762	Y	Soluble, non-secreted protein	1	0	0	0	0
99535_at	CCR4 carbon catabolite repression 4-like (S. cerevisiae) (GID=Ccrn4l)	AW047630	AW047630:UI-M-BH1-akm-g-06-0-UI.s1 Mus musculus cDNA, 3' end /clone=UI-M-BH1-akm-g-06-0-UI /clone_end=3' /gb=AW047630 /gi=5908159 /ug=Mm.42187 /len=385	[]	Soluble, non-secreted protein	1	0	0	0	0
104640_f_at	RIKEN cDNA 4930553M18 gene (GID=4930553M18Rik)	AI464596	AI464596:mz66c12.y1 Mus musculus cDNA, 5' end /clone=IMAGE-718390 /clone_end=5' /gb=AI464596 /gi=4318626 /ug=Mm.31114 /len=339	UN	Soluble, non-secreted protein	1	0	0	0	0
104698_at	GATA binding protein 6 (GID=Gata6) (Polycomb-target)	U51335	U51335:GATA-binding protein 6 /cds=(0,616) /gb=U51335 /gi=1289501 /ug=Mm.33783 /len=617	UN	Soluble, non-secreted protein	1	0	0	0	0
160901_at	FBJ osteosarcoma oncogene (GID=Fos) (Oct4/Nanog-target)	V00727	V00727:FBJ osteosarcoma oncogene /cds=(152,1294) /gb=V00727 /gi=50399 /ug=Mm.5043 /len=2141 /NOTE=replacement for probe set(s) 100490_at on MG-U74A	UN	Soluble, non-secreted protein	1	0	0	0	0
96109_at	Kruppel-like factor 2 (lung) (GID=Klf2)	U25096	U25096:Mus musculus Kruppel-like factor LKLF mRNA, complete cds /cds=(45,1109) /gb=U25096 /gi=1049019 /ug=Mm.26938 /len=1538	UN	Soluble, non-secreted protein	1	0	0	0	0
96169_at	Testis protein TEX20 (Tex20) (GID=Sall4)	AA683788	AA683788:vr03g09.r1 Mus musculus cDNA, 5' end /clone=IMAGE-1110784 /clone_end=5' /gb=AA683788 /gi=2670374 /ug=Mm.28388 /len=466	UN	Soluble, non-secreted protein	1	0	0	0	0
101676_at	glutathione peroxidase 3 (GID=Gpx3)	U13705	U13705:Glutathione peroxidase 3 /cds=(16,696) /gb=U13705 /gi=536927 /ug=Mm.7156 /len=1415	[]	NIL	0	0	0	0	0
103728_at	Transcribed locus (GID=---)	AA183875	AA183875:mt21g08.r1 Mus musculus cDNA, 5' end /clone=IMAGE-621758 /clone_end=5' /gb=AA183875 /gi=1767384 /ug=Mm.24295 /len=512	Y	NIL	0	0	0	0	0
104066_at	expressed sequence AW548124 (GID=AW548124)	AI842192	AI842192:UI-M-AI1-afm-d-03-0-UI.s1 Mus musculus cDNA, 3' end /clone=UI-M-AI1-afm-d-03-0-UI /clone_end=3' /gb=AI842192 /gi=5476405 /ug=Mm.21597 /len=384	[]	NIL	0	0	0	0	0
104366_at	cDNA sequence BC039093 (GID=BC039093)	AW047831	AW047831:UI-M-BH1-als-c-04-0-UI.s1 Mus musculus cDNA, 3' end /clone=UI-M-BH1-als-c-04-0-UI /clone_end=3' /gb=AW047831 /gi=5908360 /ug=Mm.22616 /len=200	[]	NIL	0	0	0	0	0
160171_f_at	acyl-CoA thioesterase 9 (GID=Acot9)	AI854821	AI854821:UI-M-BH0-aka-h-12-0-UI.s1 Mus musculus cDNA, 3' end /clone=UI-M-BH0-aka-h-12-0-UI /clone_end=3' /gb=AI854821 /gi=5498727 /ug=Mm.23368 /len=540 /NOTE=replacement for probe set(s) 94851_at on MG-U74A	[]	NIL	0	0	0	0	0
161004_at	RIKEN cDNA 1700097N02 gene (GID=1700097N02Rik)	AA250414	AA250414:mw16h11.r1 Mus musculus cDNA, 5' end /clone=IMAGE-670917 /clone_end=5' /gb=AA250414 /gi=1881937 /ug=Mm.2799 /len=243 /NOTE=replacement for probe set(s) 104226_at on MG-U74A	[]	NIL	0	0	0	0	0
95954_at	DNA segment, Chr 7, ERATO Doi 143, expressed (GID=D7Ertd143e)	AA437728	AA437728:vd19h10.s1 Mus musculus cDNA, 5' end /clone=IMAGE-793027 /clone_end=5' /gb=AA437728 /gi=2142642 /ug=Mm.24927 /len=159	Y	NIL	0	0	0	0	0
96785_at	ankyrin repeat domain 47 (GID=Ankrd47)	AF110520	AF110520:Mus musculus major histocompatibility complex region NG27, NG28, RPS28, NADH oxidoreductase, NG29, KIFC1, Fas-binding protein, BING1, tapasin, RalGDS-like, KE2, BING4, beta 1,3-galactosyl transferase, and RPS18 genes, complete cds; S	[]	NIL	0	0	0	0	0
96812_at	smoothened homolog (Drosophila) (GID=Smo) (Oct4/Nanog-target)	AF089721	AF089721:Smoothened homolog (Drosophila) /cds=UNKNOWN /gb=AF089721 /gi=3608491 /ug=Mm.29279 /len=1073	UN	NIL	0	0	0	0	0
						Soluble, non-secreted protein (nucleus)	Multipass membrane protein	Secreted protein (Secreted protein)	Type I membrane protein (Type I membrane protein )	Type II membrane protein (Type I membrane protein )	unknown
						0.522124	0.106195	0.185841	0.0707965	0.0442478	0.079646
