# Supplementary material for: Using biomarker signature patterns for an mRNA molecular diagnostic of mouse embryonic stem cell differentiation state
Source: BMC Genomics. 2007 Jul 3;8:210. doi: 10.1186/1471-2164-8-210 (PMC1931595; doi:10.1186/1471-2164-8-210)
Supplement: Additional file 3 — Overrepresented annotation for stemness genes. The differentially expressed set of genes was assigned to functional categories, several of which were statistically overrepresented (p value < 0.005) in the gene set. This file provides a comprehensive list of constituent genes in each overrepresented annotation term. [file 1471-2164-8-210-S3.xls]

## Sheet: Supplementary II
GO term/chromosomal location/Protein domains	Total probes on array	Total found	p value	Differentially expressed genes
blood vessel development	112	13	0	Nrp1 (Entrez Gene: 18186); Serpine1 (Entrez Gene: 18787); Gbx2 (Entrez Gene: 14472); Pitx2 (Entrez Gene: 18741); Cdh2 (Entrez Gene: 12558); Amot (Entrez Gene: 27494); Kdr (Entrez Gene: 16542); Smo (Entrez Gene: 319757); Klf5 (Entrez Gene: 12224); Fgf8 (En
osteoblast differentiation	71	4	0.000731	Kdr (Entrez Gene: 16542); Smo (Entrez Gene: 319757); Fgf8 (Entrez Gene: 14179); Sox2 (Entrez Gene: 20674)
morphogenesis of a branching structure	40	5	0	Gbx2 (Entrez Gene: 14472); Pitx2 (Entrez Gene: 18741); Gpc3 (Entrez Gene: 14734); Fgf8 (Entrez Gene: 14179); Foxa2 (Entrez Gene: 15376)
vasculature development	115	13	0	Nrp1 (Entrez Gene: 18186); Serpine1 (Entrez Gene: 18787); Gbx2 (Entrez Gene: 14472); Pitx2 (Entrez Gene: 18741); Cdh2 (Entrez Gene: 12558); Amot (Entrez Gene: 27494); Kdr (Entrez Gene: 16542); Smo (Entrez Gene: 319757); Klf5 (Entrez Gene: 12224); Fgf8 (En
regulation of transcription, DNA-dependent	1072	28	3.6e-05	Bcl3 (Entrez Gene: 12051); Tcea3 (Entrez Gene: 21401); Gbx2 (Entrez Gene: 14472); Pitx2 (Entrez Gene: 18741); Msx2 (Entrez Gene: 17702); Klf9 (Entrez Gene: 16601); Eomes (Entrez Gene: 13813); Tcfcp2l1 (Entrez Gene: 81879); Fosb (Entrez Gene: 14282); Klf2
one-carbon compound metabolism	22	2	0.000736	Car4 (Entrez Gene: 12351); Car14 (Entrez Gene: 23831)
cell motility	198	10	2e-06	Nrp1 (Entrez Gene: 18186); Gbx2 (Entrez Gene: 14472); Pitx2 (Entrez Gene: 18741); Cdh2 (Entrez Gene: 12558); Ptpns1 (Entrez Gene: 19261); Gab1 (Entrez Gene: 14388); Amot (Entrez Gene: 27494); Kdr (Entrez Gene: 16542); Cd9 (Entrez Gene: 12527); Spp1 (Entre
organ development	1392	45	0	S100a6 (Entrez Gene: 20200); Nrp1 (Entrez Gene: 18186); Serpine1 (Entrez Gene: 18787); Gbx2 (Entrez Gene: 14472); Pitx2 (Entrez Gene: 18741); Cdh2 (Entrez Gene: 12558); Msx2 (Entrez Gene: 17702); Myl3 (Entrez Gene: 17897); Klf9 (Entrez Gene: 16601); Igsf4
growth factor activity	122	6	0.000241	S100a6 (Entrez Gene: 20200); Spp1 (Entrez Gene: 20750); Fgf8 (Entrez Gene: 14179); Gdf3 (Entrez Gene: 14562); Fgf4 (Entrez Gene: 14175); Fgf5 (Entrez Gene: 14176)
positive regulation of cell proliferation	101	5	0.000686	S100a6 (Entrez Gene: 20200); Spp1 (Entrez Gene: 20750); Fgf8 (Entrez Gene: 14179); Fgf4 (Entrez Gene: 14175); Rbpsuh (Entrez Gene: 19664)
morphogenesis	638	26	0	S100a6 (Entrez Gene: 20200); Nrp1 (Entrez Gene: 18186); Serpine1 (Entrez Gene: 18787); Gbx2 (Entrez Gene: 14472); Pitx2 (Entrez Gene: 18741); Cdh2 (Entrez Gene: 12558); Msx2 (Entrez Gene: 17702); Igfbp4 (Entrez Gene: 16010); Gpc3 (Entrez Gene: 14734); Crb
embryonic development	235	11	3e-06	Gbx2 (Entrez Gene: 14472); Pitx2 (Entrez Gene: 18741); Msx2 (Entrez Gene: 17702); Eomes (Entrez Gene: 13813); Amot (Entrez Gene: 27494); Dab2 (Entrez Gene: 13132); Fgf8 (Entrez Gene: 14179); Sox2 (Entrez Gene: 20674); Fgf4 (Entrez Gene: 14175); Nanog (Ent
organ morphogenesis	356	19	0	Nrp1 (Entrez Gene: 18186); Serpine1 (Entrez Gene: 18787); Gbx2 (Entrez Gene: 14472); Pitx2 (Entrez Gene: 18741); Cdh2 (Entrez Gene: 12558); Gpc3 (Entrez Gene: 14734); Amot (Entrez Gene: 27494); Kdr (Entrez Gene: 16542); Smo (Entrez Gene: 319757); Klf5 (En
regulation of nucleobase, nucleoside, nucleotide and nucleic acid metabolism	1152	28	0.000186	Bcl3 (Entrez Gene: 12051); Tcea3 (Entrez Gene: 21401); Gbx2 (Entrez Gene: 14472); Pitx2 (Entrez Gene: 18741); Msx2 (Entrez Gene: 17702); Klf9 (Entrez Gene: 16601); Eomes (Entrez Gene: 13813); Tcfcp2l1 (Entrez Gene: 81879); Fosb (Entrez Gene: 14282); Klf2
cell differentiation	671	23	0	S100a6 (Entrez Gene: 20200); Nrp1 (Entrez Gene: 18186); Gbx2 (Entrez Gene: 14472); Eomes (Entrez Gene: 13813); Crb3 (Entrez Gene: 224912); Amot (Entrez Gene: 27494); Kdr (Entrez Gene: 16542); Smo (Entrez Gene: 319757); Cd9 (Entrez Gene: 12527); Ptgs2 (Ent
embryonic limb morphogenesis	40	3	0.00032	Msx2 (Entrez Gene: 17702); Fgf8 (Entrez Gene: 14179); Fgf4 (Entrez Gene: 14175)
tube morphogenesis	53	5	0	Gbx2 (Entrez Gene: 14472); Pitx2 (Entrez Gene: 18741); Gpc3 (Entrez Gene: 14734); Fgf8 (Entrez Gene: 14179); Foxa2 (Entrez Gene: 15376)
regulation of cell proliferation	201	9	3.9e-05	Scap2 (Entrez Gene: 54353); S100a6 (Entrez Gene: 20200); Pitx2 (Entrez Gene: 18741); Anxa1 (Entrez Gene: 16952); Gpc3 (Entrez Gene: 14734); Spp1 (Entrez Gene: 20750); Fgf8 (Entrez Gene: 14179); Fgf4 (Entrez Gene: 14175); Rbpsuh (Entrez Gene: 19664)
ear morphogenesis	20	3	0	Gbx2 (Entrez Gene: 14472); Fgf8 (Entrez Gene: 14179); Sox2 (Entrez Gene: 20674)
odontogenesis (sensu Vertebrata)	18	2	0.000145	Fst (Entrez Gene: 14313); Fgf4 (Entrez Gene: 14175)
regulation of angiogenesis	19	3	0	Serpine1 (Entrez Gene: 18787); Amot (Entrez Gene: 27494); Thbs1 (Entrez Gene: 21825)
blood vessel morphogenesis	101	13	0	Nrp1 (Entrez Gene: 18186); Serpine1 (Entrez Gene: 18787); Gbx2 (Entrez Gene: 14472); Pitx2 (Entrez Gene: 18741); Cdh2 (Entrez Gene: 12558); Amot (Entrez Gene: 27494); Kdr (Entrez Gene: 16542); Smo (Entrez Gene: 319757); Klf5 (Entrez Gene: 12224); Fgf8 (En
appendage development	40	3	0.00032	Msx2 (Entrez Gene: 17702); Fgf8 (Entrez Gene: 14179); Fgf4 (Entrez Gene: 14175)
HMG1/2 (high mobility group) box	35	3	0.000229	Sox2 (Entrez Gene: 20674); Sox17 (Entrez Gene: 20671); Sox17 (Entrez Gene: 20671)
Carbonic anhydrase, eukaryotic	11	2	2e-06	Car4 (Entrez Gene: 12351); Car14 (Entrez Gene: 23831)
Speract/scavenger receptor	11	2	2e-06	Tmprss2 (Entrez Gene: 50528); Prss12 (Entrez Gene: 19142)
Calcium-binding protein, S-100/ICaBP type	15	2	6.6e-05	S100a6 (Entrez Gene: 20200); S100a4 (Entrez Gene: 20198)
Interleukin 1/heparin-binding growth factor	16	3	0	Fgf8 (Entrez Gene: 14179); Fgf4 (Entrez Gene: 14175); Fgf5 (Entrez Gene: 14176)
Serine protease inhibitor, Kazal type	16	2	0.000121	Spink3 (Entrez Gene: 20730); Fst (Entrez Gene: 14313)
PMP-22/EMP/MP20 and claudin family	16	2	0.000121	Emp1 (Entrez Gene: 13730); Cldn7 (Entrez Gene: 53624)
Zn-finger, C2H2 type	170	8	0.000179	Tcea3 (Entrez Gene: 21401); Klf9 (Entrez Gene: 16601); BC039093 (Entrez Gene: 230761); Klf2 (Entrez Gene: 16598); Klf5 (Entrez Gene: 12224); Zfp42 (Entrez Gene: 22702); Klf4 (Entrez Gene: 16600); Peg3 (Entrez Gene: 18616)
Prostaglandin_synthesis_regulation	34	3	2.5e-05	S100a6 (Entrez Gene: 20200); Anxa1 (Entrez Gene: 16952); Ptgs2 (Entrez Gene: 19225)
Arachidonic acid metabolism	21	2	0.000265	Mest (Entrez Gene: 17294); Ptgs2 (Entrez Gene: 19225)
TGF_Beta_Signaling_Pathway	41	5	0	Serpine1 (Entrez Gene: 18787); Spp1 (Entrez Gene: 20750); Thbs1 (Entrez Gene: 21825); Fst (Entrez Gene: 14313); Fos (Entrez Gene: 14281)
16 B5	12	2	2e-06	Dppa2 (Entrez Gene: 73703); Dppa4 (Entrez Gene: 73693)
		315
PIE CHART
blood vessel development	0.114035
osteoblast differentiation	0.0350877
morphogenesis of a branching structure	0.0438596
vasculature development	0.114035
regulation of transcription, DNA-dependent	0.245614
one-carbon compound metabolism	0.0175439
cell motility	0.0877193
organ development	0.394737
growth factor activity	0.0526316
positive regulation of cell proliferation	0.0438596
morphogenesis	0.22807
embryonic development	0.0964912
organ morphogenesis	0.166667
regulation of DNA metabolism	0.245614
cell differentiation	0.201754
embryonic limb morphogenesis	0.0263158
tube morphogenesis	0.0438596
regulation of cell proliferation	0.0789474
ear morphogenesis	0.0263158
odontogenesis (sensu Vertebrata)	0.0175439
regulation of angiogenesis	0.0263158
blood vessel morphogenesis	0.114035
appendage development	0.0263158
HMG1/2 (high mobility group) box	0.0263158
carbonic anhydrase, eukaryotic	0.0175439
Speract/scavenger receptor	0.0175439
calcium-binding protein, S-100/ICaBP type	0.0175439
interleukin 1/heparin-binding growth factor	0.0263158
serine protease inhibitor, Kazal type	0.0175439
PMP-22/EMP/MP20 and claudin family	0.0175439
Zn-finger, C2H2 type	0.0701754
prostaglandin_synthesis_regulation	0.0263158
arachidonic acid metabolism	0.0175439
TGF_Beta_Signaling_Pathway	0.0438596
16 B5	0.0175439
