# Supplementary material for: Using biomarker signature patterns for an mRNA molecular diagnostic of mouse embryonic stem cell differentiation state
Source: BMC Genomics. 2007 Jul 3;8:210. doi: 10.1186/1471-2164-8-210 (PMC1931595; doi:10.1186/1471-2164-8-210)
Supplement: Additional file 4 — Optimum diagnostic models. The 5-gene optimum diagnostic models found in this study. Because of the varying quality and predictive powers of individual biomarkers towards loss of pluripotency and initiation of differentiation, incorporating additional biomarkers into a diagnostic model may not increase the predictive power of that model. Some 5-biomarker diagnostic models can achieve higher prediction accuracy than 6-biomarker diagnostic models as show in this table. [file 1471-2164-8-210-S4.xls]

## Sheet: Supplementary III
	Optimum diagnostic model 1 (5 biomarkers)
	Gene symbol	Entrez ID	Gene name
6	Stmn2	20257	stathmin-like 2
7	Tcea3	21401	transcription elongation factor A (SII), 3
8	Igsf4a	54725	immunoglobulin superfamily, member 4A
9	Pitx2	18741	paired-like homeodomain transcription factor 2
12	Ramp2	54409	receptor (calcitonin) activity modifying protein 2
	Diagnostic signature patterns
	ES cells		[405.51 175.47 63.81 87.00 93.57]
	Differentiating cells		[159.89 67.29 158.42 348.96 247.39]
	Diagnostic accuracy
	Affymetrix data sets (n=47)		specificity=100%; sensitivity=95.0%
	MPSS tpm count (n=4)		specificity=100%; sensitivity=100%
	NIA/Whitehead-Jaenisch cDNA arrays (n=16)		sensitivity=100%
	Whole data set		specificity~100%; sensitivity=97.4%
	Optimum diagnostic model 2 (5 biomarkers)
	Gene symbol	Entrez ID	Gene name
6	Stmn2	20257	stathmin-like 2
7	Tcea3	21401	transcription elongation factor A (SII), 3
8	Igsf4a	54725	immunoglobulin superfamily, member 4A
9	Pitx2	18741	paired-like homeodomain transcription factor 2
10	Tead2	21677	TEA domain family member 2
	Diagnostic signature patterns
	ES cells		[405.5131 175.4701 63.81265 87.00218 218.957]
	Differentiating cells		[159.892 67.29373 158.4227 348.9634 617.7706]
	Diagnostic accuracy
	Affymetrix data sets (n=47)		specificity=100%; sensitivity=95.0%
	MPSS tpm count (n=4)		specificity=100%; sensitivity=100%
	NIA/Whitehead-Jaenisch cDNA arrays (n=16)		sensitivity=100%
	Whole data set		specificity~100%; sensitivity=97.4%
	Optimum diagnostic model 3 (5 biomarkers)
	Gene symbol	Entrez ID	Gene name
6	Stmn2	20257	stathmin-like 2
7	Tcea3	21401	transcription elongation factor A (SII), 3
9	Pitx2	18741	paired-like homeodomain transcription factor 2
10	Tead2	21677	TEA domain family member 2
12	Ramp2	54409	receptor (calcitonin) activity modifying protein 2
	Diagnostic signature patterns
	ES cells		[405.5131 175.4701 87.00218 218.9577 93.56616]
	Differentiating cells		[159.892 67.29373 348.9634 617.7706 247.3846]
	Diagnostic accuracy
	Affymetrix data sets (n=47)		specificity=100%; sensitivity=95.0%
	MPSS tpm count (n=4)		specificity=100%; sensitivity=100%
	NIA/Whitehead-Jaenisch cDNA arrays (n=16)		sensitivity=100%
	Whole data set		specificity~100%; sensitivity=97.4%
	Example of tested diagnostic model 1 (5 biomarkers)
	Gene symbol	Entrez ID	Gene name
17	Amot	27494	angiomotin
13	Cldn7	53624	claudin 7
9	S100a4*	20198	S100 calcium binding protein A4
14	S100a6*	20200	S100 calcium binding protein A6 (calcyclin)
7	Hand1	15110	heart and neural crest derivatives expressed transcript 1
	Diagnostic signature patterns
	ES cells		[153.2 181.4 324.2 1754.3 122.2]
	Differentiating cells		[893.11 503.68 68.46 177.98 403.97]
	Diagnostic accuracy
	Affymetrix data sets (n=47)		specificity=100%; sensitivity=100%
	MPSS tpm count (n=4)		specificity=100%; sensitivity=100%
	NIA/Whitehead-Jaenisch cDNA arrays (n=16)		sensitivity=100%
	Whole data set		specificity~100%; sensitivity=100%
	* highly expressed in MEF
	Example of tested diagnostic model 2 (6 biomarkers)
	Gene symbol	Entrez ID	Gene name
3	Trap1a	22037	tumor rejection antigen P1A
4	Crb3	224912	crumbs homolog 3 (Drosophila)
5	Josd3 (4930553M18Rik)	75316	Josephin domain containing 3
6	Helb	117599	helicase (DNA) B
7	Fgf5	14176	fibroblast growth factor 5
8	Klf4	16600	Kruppel-like factor 4 (gut)
	Diagnostic signature patterns
	ES cells		[969.18 68.88 412.73 311.22 54.44 636.91]
	Differentiating cells		[176.73 183.48 134.21 73.21 176.36 39.54]
	Diagnostic accuracy
	Affymetrix data sets (n=47)		specificity=100%; sensitivity=95.0%
	MPSS tpm count (n=4)		specificity=100%; sensitivity=0%
	NIA/Whitehead-Jaenisch cDNA arrays (n=16)		sensitivity=100%
	Whole data set		specificity~100%; sensitivity=94.9%
