# Supplementary material for: Using biomarker signature patterns for an mRNA molecular diagnostic of mouse embryonic stem cell differentiation state
Source: BMC Genomics. 2007 Jul 3;8:210. doi: 10.1186/1471-2164-8-210 (PMC1931595; doi:10.1186/1471-2164-8-210)
Supplement: Additional file 6 — Example of diagnostic model based on secreted proteins not expressed in MEF. In total, 21 genes from Gstemness are classified as soluble secreted proteins. Half of these are highly expressed in the mouse embryonic fibroblast cells used as feeder layers and therefore not useful as extracellular biomarkers. Signature patterns based on secreted proteins predict the cell state in the Affymetrix data sets accurately (sensitivity = 100%; specificity = 96.3%), however, they fail in other platforms (sensitivitycDNA < 40%) even when more biomarkers are included. [file 1471-2164-8-210-S6.xls]

## Sheet: Supplementary IV
	One example of diagnostic model based on secreted proteins NOT expressed in MEF (5 biomarkers)
Probe	Gene symbol	Gene name	order
93953_at		protease, serine, 12 neurotrypsin (motopsin) (GID=Prss12)	10
103046_at		carbonic anhydrase 4 (GID=Car4)	1
98320_at		cytochrome P450, family 26, subfamily a, polypeptide 1 (GID=Cyp26a1) (Polycomb-target)	5
92476_at		growth differentiation factor 3 (GID=Gdf3)	2
97742_s_at		fibroblast growth factor 8 (GID=Fgf8) (Polycomb-target)	8
	Diagnostic signature patterns
	ES cells	[49 187 47 487 20]
	Differentiated ES cells counterparts	[168 915 303 179 1147]
	Diagnostic accuracy
	Whole data set (n=67)	specificity~96.4%; sensitivity=71.79%
