# Supplementary material for: Using biomarker signature patterns for an mRNA molecular diagnostic of mouse embryonic stem cell differentiation state
Source: BMC Genomics. 2007 Jul 3;8:210. doi: 10.1186/1471-2164-8-210 (PMC1931595; doi:10.1186/1471-2164-8-210)
Supplement: Additional file 7 — Example of diagnostic model based on membrane proteins not expressed in MEF. A combined set of secreted and membrane proteins (30 genes) were used to construct diagnostic models. Several n-biomarker diagnostic models (5 ≤ n ≤ 7) using these genes (e.g.: Fgf8, Spink3, Trap1a, Ptpns1, Mest, Car14) were able to achieve high prediction accuracy across the three expression analysis platforms. This overall prediction accuracy is comparable to that achieved by the optimum mRNA diagnostic model reported previously. [file 1471-2164-8-210-S7.xls]

## Sheet: Supplementary V
	Optimum diagnostic model 1 based on membrane-bound biomarkers NOT expressed in MEF (6 biomarkers)
Probe	Gene symbol	Gene name	order
99444_at		receptor (calcitonin) activity modifying protein 2 (GID=Ramp2)	14
102764_at		tumor rejection antigen P1A (GID=Trap1a)	3
99561_f_at		claudin 7 (GID=Cldn7)	13
95733_at		solute carrier family 29 (nucleoside transporters), member 1 (GID=Slc29a1)	18
160158_at		glypican 3 (GID=Gpc3) (Oct4/Nanog-target)	9
92607_at		mesoderm specific transcript (GID=Mest)	4
	Diagnostic signature patterns
	ES cells	[94 969 181 962 231 244]
	Differentiated ES cells counterparts	[247 177 504 329 683 1089]
	Diagnostic accuracy
	Whole data set (n=67)	specificity~96.4%; sensitivity=97.4%
	Optimum diagnostic model 2 based on membrane-bound biomarkers NOT expressed in MEF (7 biomarkers)
	Gene symbol	Gene name	order
95733_at		solute carrier family 29 (nucleoside transporters), member 1 (GID=Slc29a1)	18
160158_at		glypican 3 (GID=Gpc3) (Oct4/Nanog-target)	9
99444_at		receptor (calcitonin) activity modifying protein 2 (GID=Ramp2)	14
104265_at		kinase insert domain protein receptor (GID=Kdr)- non-mef	2
104584_f_at		crumbs homolog 3 (Drosophila) (GID=Crb3)	7
99561_f_at		claudin 7 (GID=Cldn7)	13
102764_at		tumor rejection antigen P1A (GID=Trap1a)	3
	Diagnostic signature patterns
	ES cells	[962 231 94 52 69 181 969]
	Differentiated ES cells counterparts	[329 683 247 169 183 504 177]
	Diagnostic accuracy
	Whole data set (n=67)	specificity~96.4%; sensitivity=97.4%
	Optimum diagnostic model 1 based on membrane-bound+secreted biomarkers NOT expressed in MEF (5 biomarkers)
	Gene symbol	Gene name
99561_f_at		claudin 7 (GID=Cldn7)	23
103046_at		carbonic anhydrase 4 (GID=Car4)	1
104584_f_at		crumbs homolog 3 (Drosophila) (GID=Crb3)	17
102764_at		tumor rejection antigen P1A (GID=Trap1a)	13
101588_at		solute carrier family 16 (monocarboxylic acid transporters), member 1 (GID=Slc16a1)	30
	Diagnostic signature patterns
	ES cells	[181 187 69 969 232]
	Differentiated ES cells counterparts	[504 915 183 177 748]
	Diagnostic accuracy
	Whole data set (n=67)	specificity~96.4%; sensitivity=97.4%
	Optimum diagnostic model 2 based on membrane-bound+secreted biomarkers NOT expressed in MEF (6 biomarkers)
	Gene symbol	Gene name
97742_s_at		fibroblast growth factor 8 (GID=Fgf8) (Polycomb-target)	8
96630_at		serine peptidase inhibitor, Kazal type 3 (GID=Spink3)	4
102764_at		tumor rejection antigen P1A (GID=Trap1a) - non mef	13
103070_at		protein tyrosine phosphatase, non-receptor type substrate 1 (GID=Ptpns1) (Oct4/Nanog-target) - mef	18
92607_at		mesoderm specific transcript (GID=Mest) - non mef	14
98079_at		carbonic anhydrase 14 (GID=Car14) non-mef	11
	Diagnostic signature patterns
	ES cells	[20 49 969 51 244 71]
	Differentiated ES cells counterparts	[114 607 177 202 1089 199]
	Diagnostic accuracy
	Whole data set (n=67)	specificity~100%; sensitivity=97.4%
